# Supplementary material for: Tissues Harvested Using an Automated Surgical Approach Confirm Molecular Heterogeneity of Glioblastoma and Enhance Specimen's Translational Research Value
Source: Front Oncol. 2019 Oct 23;9:1119. doi: 10.3389/fonc.2019.01119 (PMC6843001; doi:10.3389/fonc.2019.01119)
Supplement: Supplementary Table 1 — Identification of genomic “hot spots” in matched GBM samples. (A,B) Matched samples and corresponding PDX (when available) from each patients are shown in a different color in the chart (total of 13 patients). En bloc sample is designated−1 and Myriad samples is designated−2. GBM179-1X corresponds to the PDX generated from GBM179-1; GBM179-2X designates the PDX generated from GBM 179-2 tissue. Genomic DNA from matched samples was extracted from fresh frozen tissues and sequencing was performed using the MiSeq machine in conjunction with the Illumina tumor amplicon panel. The numbers shown in each cell represent allele frequencies (VAF). VAF between 0.1 and 1 are within the sequencer's detection limit. Concordance in VAF between matched specimens and with the corresponding PDX are also shown. [file Table_1.XLSX]

## Sheet: Sheet1
							SUPPLEMENTARY TABLE 1: Genomic Sequencing of Matched En Bloc and Myriad GBM samples and Corresponding PDX
GENE	GBM177-1	GBM177-2	GBM179-1X	GBM179-1	GBM179-2	GBM179-2X	GBM183-1	GBM183-2	GBM185-1	GBM-185-2	GBM190-1	GBM-190-2	GBM-192-1X	GBM192-1	GBM-192-2	GBM-193-1	GBM-193-2	GBM-199-1	GBM-199-2	GBM-199-2X	GBM-208-1X	GBM-208-1	GBM-208-2	GBM-212-1	GBM-212-2	GBM-213-1	GBM-213-2	GBM-215-1	GBM-215-2	GBM-216-1	GBM-216-2
KIT	0.5334	0.579	0.492	0.4983	0.467	0.4647	0.5133	0.4902	0.4596	0.218	.	.	0.41	0.517	0.512	0.365	0.443	0.999	0.998	0.998	0.505	0.559	0.503	0.493	0.574	0.994	0.998	0.974	0.995	.	.
APC	0.9912	0.994	0.996	0.9883	0.9815	0.9883	0.9885	0.9895	0.4425	0.772	0.993	0.987	0.99	0.992	0.989	0.229	0.321	0.99	0.988	0.988	0.978	0.991	0.991	0.983	0.989	0.479	0.462	0.988	0.988	.	.
EGFR	.	.	.	.	.	.	.	.	.	.	.	.	0.645	0.314	0.914	.	.	.	.	.	.	.	.	.	.	.	.	.	.	.	.
ATM	0.0744	0.132	.	0.0795	0.0933	0.0918	0.0909	0.0798	0.0933	0.308	.	0.101	0.108	.	0.084	.	0.104	0.087	0.086	0.085	0.09	0.105	0.085	0.105	.	0.09	0.081	0.096	0.076	0.12	0.103
FLT3	0.498	0.456	0.46	0.4907	0.4621	0.4774	0.5118	0.4664	1	0.588	0.3	0.548	0.651	0.473	0.434	1	0.991	0.993	1	1	0.541	0.873	0.557	0.996	0.979	1	0.998	0.341	0.345	0.483	0.388
TP53	.	.	.	.	.	.	.	.	.	.	.	.	0.486	0.329	0.033	.	.	.	.	.	.	.	.	.	.	.	.	.	.	.	.
PIK3CA	0.9924	0.993	0.997	0.9912	0.9975	0.9808	0.4285	0.4985	0.4794	0.476	0.481	0.457	0.997	1	0.993	0.556	0.503	0.504	0.506	0.536	0.72	0.602	0.514	0.535	0.6	0.492	0.498	.	.	0.629	0.7
			PDX			PDX							PDX							PDX	PDX
Myriad-En Bloc concordance	0.85		0.71		0.71		1		0.85		0.66		0.875			0.83		1			0.8			0.8		1		1		1
Patient-PDX concordance			0.83		0.83								0.7							1	1
