# Supplementary material for: Tissues Harvested Using an Automated Surgical Approach Confirm Molecular Heterogeneity of Glioblastoma and Enhance Specimen's Translational Research Value
Source: Front Oncol. 2019 Oct 23;9:1119. doi: 10.3389/fonc.2019.01119 (PMC6843001; doi:10.3389/fonc.2019.01119)
Supplement: Supplementary Table 2 — Normalized gene expression values for 6 matched GBM patient samples (12 total) obtained by RNA Sequencing. [file Table_2.XLSX]

## Sheet: a
UID	row_clusters-flat	Core-piece:GBM199-1	Core-piece:GBM215-1	Core-piece:GBM179-1	Core-piece:GBM-197-1	Core-piece:GBM-193-1	Core-piece:GBM216-1	Invasive-tumor-edge:GBM216-2	Invasive-tumor-edge:GBM-193-2	Invasive-tumor-edge:GBM-197-2	Invasive-tumor-edge:GBM179-2	Invasive-tumor-edge:GBM215-2	Invasive-tumor-edge:GBM199-2
column_clusters-flat		1	2	3	4	4	4	6	5	5	6	7	8
COL20A1	2	-1.12245	-0.326208	-0.510521	-0.768488	0.0914328	0.0704786	-0.0704786	-0.0914328	0.768488	0.510521	0.326208	1.12245
FOSB	2	-0.737151	-0.554237	-0.304752	-1.26121	-0.0904329	-0.0184353	0.0184353	0.0904329	1.26121	0.304752	0.554237	0.737151
CTD-2224J9.4	2	-1.75008	-0.480177	0.526903	-0.951963	-0.931166	-0.426205	0.426205	0.931166	0.951963	-0.526903	0.480177	1.75008
TIAF1	2	-0.984162	-0.344475	0.0596423	-0.940671	-0.0973763	-0.0831733	0.0831733	0.0973763	0.940671	-0.0596423	0.344475	0.984162
TMSB4XP3	2	-1.59076	-0.799461	0	-1.05361	0	0	0	0	1.05361	0	0.799461	1.59076
AL135998.1	2	-1.16867	-1.10472	0	-1.13022	0	0	0	0	1.13022	0	1.10472	1.16867
AC006372.6	2	-1.06855	-0.621505	0.149126	-0.220922	-0.129305	-0.182551	0.182551	0.129305	0.220922	-0.149126	0.621505	1.06855
SEMA6B	2	-0.691768	-0.658172	-0.310787	-0.350996	-0.000402832	-0.0480639	0.0480639	0.000402832	0.350996	0.310787	0.658172	0.691768
CRABP1	2	-0.966723	-1.03821	-0.192305	-0.607997	-0.289375	-0.207764	0.207764	0.289375	0.607997	0.192305	1.03821	0.966723
NNAT	2	-1.25141	-1.05047	-0.356436	-0.517376	-0.481651	-0.00649847	0.00649847	0.481651	0.517376	0.356436	1.05047	1.25141
RUNDC3A	2	-0.616723	-0.863223	-0.130745	-0.177912	-0.390431	0.0869821	-0.0869821	0.390431	0.177912	0.130745	0.863223	0.616723
ABCC8	2	-0.738506	-0.832796	-0.112758	-0.378309	-0.345902	0.101535	-0.101535	0.345902	0.378309	0.112758	0.832796	0.738506
DISP2	2	-0.57092	-0.660938	-0.173118	-0.359598	-0.531127	0.263231	-0.263231	0.531127	0.359598	0.173118	0.660938	0.57092
RASL10A	2	-0.590509	-0.514975	0.116219	-0.308683	-0.38622	-0.100865	0.100865	0.38622	0.308683	-0.116219	0.514975	0.590509
GDAP1L1	2	-0.392405	-0.760836	-0.0944246	-0.243994	-0.481188	0.0287367	-0.0287367	0.481188	0.243994	0.0944246	0.760836	0.392405
INA	2	-0.38309	-0.99937	-0.0195413	-0.26367	-0.519978	0.117709	-0.117709	0.519978	0.26367	0.0195413	0.99937	0.38309
JPH3	2	-0.519687	-1.21675	-0.202336	-0.49519	-0.342682	0.124555	-0.124555	0.342682	0.49519	0.202336	1.21675	0.519687
TAGLN3	2	-0.432695	-0.824636	-0.204605	-0.50791	-0.406412	-0.0205554	0.0205554	0.406412	0.50791	0.204605	0.824636	0.432695
RP11-109P14.10	2	-0.605141	-0.870332	-0.493414	-0.698883	-0.425995	-0.0942176	0.0942176	0.425995	0.698883	0.493414	0.870332	0.605141
CTD-2562J17.7	2	-0.674428	-0.791253	-0.197613	-0.0805181	-0.523805	0.100106	-0.100106	0.523805	0.0805181	0.197613	0.791253	0.674428
HPCAL4	2	-0.701151	-0.824346	-0.100926	0.0878629	-0.676224	0.0180119	-0.0180119	0.676224	-0.0878629	0.100926	0.824346	0.701151
CPNE6	2	-0.827081	-0.791826	-0.198121	0.0290392	-0.544213	-0.0521431	0.0521431	0.544213	-0.0290392	0.198121	0.791826	0.827081
TTC9B	2	-0.814649	-0.689247	-0.0284938	-0.0620219	-0.5781	0.0608863	-0.0608863	0.5781	0.0620219	0.0284938	0.689247	0.814649
DLGAP3	2	-0.444311	-0.921629	-0.150984	0.20775	-0.420988	-0.13875	0.13875	0.420988	-0.20775	0.150984	0.921629	0.444311
CES4A	2	-0.0935491	-0.728975	-0.180159	-0.254416	-0.579389	-0.231367	0.231367	0.579389	0.254416	0.180159	0.728975	0.0935491
NSG2	2	-0.341331	-0.78384	-0.165212	-0.501349	-0.772528	0.00146773	-0.00146773	0.772528	0.501349	0.165212	0.78384	0.341331
MT1P3	2	-0.160311	-0.726266	-0.124447	-0.621088	-0.741197	0	0	0.741197	0.621088	0.124447	0.726266	0.160311
STMN2	2	-0.260915	-0.900622	-0.560707	-0.0477832	-0.592953	-0.0320195	0.0320195	0.592953	0.0477832	0.560707	0.900622	0.260915
PRKCG	2	-0.0542725	-0.82343	-0.248404	0.102974	-0.6366	-0.163166	0.163166	0.6366	-0.102974	0.248404	0.82343	0.0542725
RBP4	2	-0.592631	-0.863139	-0.388121	0.227038	-0.779593	-0.243246	0.243246	0.779593	-0.227038	0.388121	0.863139	0.592631
ENSG00000239666	2	-0.749178	-0.72943	-0.549348	0.200567	-0.542697	-0.165793	0.165793	0.542697	-0.200567	0.549348	0.72943	0.749178
SEZ6	2	-0.574922	-0.48969	-0.492944	0.294853	-0.671906	-0.0396114	0.0396114	0.671906	-0.294853	0.492944	0.48969	0.574922
TUBA8	2	-0.555483	-0.50196	-0.486592	0.0299338	-0.767232	-0.243772	0.243772	0.767232	-0.0299338	0.486592	0.50196	0.555483
SCXA	2	-0.494577	-0.266985	-0.335398	-0.0543638	-0.475436	-0.128408	0.128408	0.475436	0.0543638	0.335398	0.266985	0.494577
PRSS3	2	-0.514785	-0.372983	-0.22356	-0.0664311	-0.690028	-0.0131091	0.0131091	0.690028	0.0664311	0.22356	0.372983	0.514785
CCKBR	2	-0.722111	-0.418173	-0.375649	0.018352	-0.686525	0.0315171	-0.0315171	0.686525	-0.018352	0.375649	0.418173	0.722111
CA4	2	-0.721001	-0.210935	-0.330416	-0.208056	-0.582483	-0.176509	0.176509	0.582483	0.208056	0.330416	0.210935	0.721001
RP11-266I14.3	2	-0.700135	-0.181264	-0.244189	0.0542331	-0.513817	-0.337789	0.337789	0.513817	-0.0542331	0.244189	0.181264	0.700135
DOC2A	2	-0.874606	-0.513987	0.15334	0.0997254	-0.872879	-0.271254	0.271254	0.872879	-0.0997254	-0.15334	0.513987	0.874606
AL162497.1	2	-0.839188	-0.052096	0.0228338	0.129965	-0.750388	-0.858212	0.858212	0.750388	-0.129965	-0.0228338	0.052096	0.839188
FBXO2	2	-0.422543	-0.731804	-0.180774	-0.171537	-0.219479	-0.386974	0.386974	0.219479	0.171537	0.180774	0.731804	0.422543
SNCG	2	-0.856956	-1.00284	-0.312133	-0.204026	-0.283147	-0.37365	0.37365	0.283147	0.204026	0.312133	1.00284	0.856956
RP11-889L3.1	2	-0.536601	-0.993504	-0.263837	0.144155	-0.335511	-0.29234	0.29234	0.335511	-0.144155	0.263837	0.993504	0.536601
RP11-867G23.4	2	-2.09747	-2.82364	-1.86201	0	-0.097389	-0.253078	0.253078	0.097389	0	1.86201	2.82364	2.09747
GALNT8	2	-0.441871	-0.953002	-0.273221	-0.264634	0.0215507	-0.458166	0.458166	-0.0215507	0.264634	0.273221	0.953002	0.441871
RP3-508I15.18	2	-1.67113	-2.3189	0.353468	-0.425357	-0.227769	-0.690811	0.690811	0.227769	0.425357	-0.353468	2.3189	1.67113
TNFRSF6B	2	-0.699034	-1.0735	0.0263367	-0.202181	0.0980973	-0.533582	0.533582	-0.0980973	0.202181	-0.0263367	1.0735	0.699034
AP000347.4	2	-0.484874	-0.625449	-0.0616443	-0.301851	0.0918588	-0.6715	0.6715	-0.0918588	0.301851	0.0616443	0.625449	0.484874
TMSB4XP2	2	-0.507577	-1.12653	-0.889235	-0.559387	0.213476	-0.868863	0.868863	-0.213476	0.559387	0.889235	1.12653	0.507577
RP11-673D15.7	2	-0.498777	-0.96025	-0.888343	0	0	-0.720864	0.720864	0	0	0.888343	0.96025	0.498777
PTGDS	2	-0.0190166	-0.892745	-0.322964	-0.0791554	-0.164085	-0.585814	0.585814	0.164085	0.0791554	0.322964	0.892745	0.0190166
LCNL1	2	0.14665	-1.03269	-0.216458	-0.280726	-0.0420061	-0.605985	0.605985	0.0420061	0.280726	0.216458	1.03269	-0.14665
VSTM2B	2	-0.307423	-0.945415	-0.00275445	-0.554924	0.112309	-0.284712	0.284712	-0.112309	0.554924	0.00275445	0.945415	0.307423
RP5-857K21.11	2	-0.300621	-0.843308	-0.325337	-0.69545	0.226449	-0.144078	0.144078	-0.226449	0.69545	0.325337	0.843308	0.300621
PRODH	2	-0.815289	-0.614883	-0.221047	-0.458073	-0.228424	-0.560861	0.560861	0.228424	0.458073	0.221047	0.614883	0.815289
NTSR2	2	-0.712668	-0.453048	-0.0344036	-0.380422	-0.13975	-0.552263	0.552263	0.13975	0.380422	0.0344036	0.453048	0.712668
RGS9	2	-0.604276	-0.119764	-0.0541107	-0.638686	-0.024484	-0.423572	0.423572	0.024484	0.638686	0.0541107	0.119764	0.604276
MEF2BNB-MEF2B	2	-0.605378	-0.318739	-0.00308816	-0.500589	0.0525556	-0.452637	0.452637	-0.0525556	0.500589	0.00308816	0.318739	0.605378
AGXT2L1	2	-0.575388	-0.782487	0.0951688	-0.830903	-0.17376	-0.697138	0.697138	0.17376	0.830903	-0.0951688	0.782487	0.575388
RP11-49I4.3	2	-0.409521	-0.55522	0.269401	-0.778955	-0.109579	-0.841466	0.841466	0.109579	0.778955	-0.269401	0.55522	0.409521
AL139385.1	2	-0.252027	-1.02797	0.664872	-1.62312	-0.801043	-0.843772	0.843772	0.801043	1.62312	-0.664872	1.02797	0.252027
ARHGAP36	2	-0.865802	-0.400818	-0.104888	-0.373162	-0.0839227	-0.547318	0.547318	0.0839227	0.373162	0.104888	0.400818	0.865802
ENTPD2	2	-0.555058	-0.475078	-0.212932	-0.0718106	-0.0619886	-0.382891	0.382891	0.0619886	0.0718106	0.212932	0.475078	0.555058
SRXN1	2	-1.46784	-0.360361	-0.262219	-0.0726703	0.170988	-0.930553	0.930553	-0.170988	0.0726703	0.262219	0.360361	1.46784
RPS9P1	2	-0.921889	-0.353874	-0.163309	-0.0264061	0.0155824	-0.442455	0.442455	-0.0155824	0.0264061	0.163309	0.353874	0.921889
AC090186.1	2	-1.37932	-0.404735	-0.231705	-0.0765307	-0.098685	-0.309196	0.309196	0.098685	0.0765307	0.231705	0.404735	1.37932
RP11-193F5.4	2	-1.89692	-0.714165	-0.999982	-0.0379982	-0.0737367	-0.763625	0.763625	0.0737367	0.0379982	0.999982	0.714165	1.89692
RP11-545M17.3	2	-0.84848	-0.209349	-0.448357	0.00205554	-0.206846	-0.09502	0.09502	0.206846	-0.00205554	0.448357	0.209349	0.84848
CCNI2	2	-0.715212	-0.404274	-0.416978	-0.00860669	-0.29273	-0.472593	0.472593	0.29273	0.00860669	0.416978	0.404274	0.715212
SST	2	-1.40137	-1.03042	-0.866474	0.203604	0.0434048	-0.273167	0.273167	-0.0434048	-0.203604	0.866474	1.03042	1.40137
NPY	2	-0.912389	-0.501982	-0.910354	-0.0874714	-0.0686847	-0.641092	0.641092	0.0686847	0.0874714	0.910354	0.501982	0.912389
RP13-152O15.5	2	-0.541967	-0.322866	-0.538283	-0.264424	-0.0415737	-0.526649	0.526649	0.0415737	0.264424	0.538283	0.322866	0.541967
TRBJ2-2P	2	-1.46522	0	-1.3598	0	0	-0.581137	0.581137	0	0	1.3598	0	1.46522
NKAIN4	2	-0.188048	-0.334079	-0.333039	-0.790322	-0.0456288	-0.180874	0.180874	0.0456288	0.790322	0.333039	0.334079	0.188048
RP11-408A13.2	2	-0.761673	0	-0.602418	-1.24474	-0.370337	0	0	0.370337	1.24474	0.602418	0	0.761673
MUM1	2	0.100174	-0.483446	-0.448978	-0.570471	-0.288135	-0.145299	0.145299	0.288135	0.570471	0.448978	0.483446	-0.100174
SIDT1	2	0.00837372	-0.495647	-0.196481	-0.483873	-0.298256	-0.385238	0.385238	0.298256	0.483873	0.196481	0.495647	-0.00837372
LPPR3	2	-0.0375835	-0.64058	-0.029738	-0.563361	-0.304895	-0.420584	0.420584	0.304895	0.563361	0.029738	0.64058	0.0375835
AL591025.1	2	0.303182	-1.52219	0	-1.55072	-0.394751	-0.981437	0.981437	0.394751	1.55072	0	1.52219	-0.303182
RP11-456I15.2	2	-0.0346201	-0.473511	-0.177466	-0.353944	-0.693268	-0.863753	0.863753	0.693268	0.353944	0.177466	0.473511	0.0346201
RP11-54O7.10	2	-0.0115532	-0.434132	-0.739036	-0.550497	-1.36334	-0.187941	0.187941	1.36334	0.550497	0.739036	0.434132	0.0115532
XX-C2158C6.2	2	0	-0.473223	-0.747413	-0.705651	-1.05461	-0.156113	0.156113	1.05461	0.705651	0.747413	0.473223	0
NKX2-2-AS1	2	0	0	-0.91344	-0.679443	-1.27442	0	0	1.27442	0.679443	0.91344	0	0
RP3-423B22.5	2	-0.114097	-0.348385	-0.667419	-0.185027	-0.620343	-0.139094	0.139094	0.620343	0.185027	0.667419	0.348385	0.114097
CR753803.1	2	-0.146095	-0.0992782	-0.526825	-0.803226	-0.85805	-0.0550599	0.0550599	0.85805	0.803226	0.526825	0.0992782	0.146095
HERC2P7	2	-0.0709749	-0.456776	-0.308269	-1.40965	-1.58917	-0.29597	0.29597	1.58917	1.40965	0.308269	0.456776	0.0709749
SCGN	2	-0.245603	0.0246709	-0.131229	-0.860812	-0.895428	0	0	0.895428	0.860812	0.131229	-0.0246709	0.245603
RP11-688G15.3	2	-0.199937	-0.229688	0.18381	-0.589472	-1.07111	-0.415471	0.415471	1.07111	0.589472	-0.18381	0.229688	0.199937
CCL3	2	-0.237167	0.014995	-0.262999	-0.718307	-0.449883	-0.630832	0.630832	0.449883	0.718307	0.262999	-0.014995	0.237167
IGLV6-57	2	0	-0.593442	-0.216107	-1.22401	0.111317	-1.39079	1.39079	-0.111317	1.22401	0.216107	0.593442	0
DARC	2	-0.259467	-0.885365	-0.783499	-0.543426	-0.285271	-0.350303	0.350303	0.285271	0.543426	0.783499	0.885365	0.259467
RPL39P	2	-0.172467	-0.337337	-0.817949	-0.226844	-0.429461	-0.319516	0.319516	0.429461	0.226844	0.817949	0.337337	0.172467
IGLV3-25	2	-0.168743	-0.390973	-0.914521	-0.57694	-0.597953	-0.592629	0.592629	0.597953	0.57694	0.914521	0.390973	0.168743
SAPCD1	2	-0.207583	-0.529857	-1.57252	0.000228443	-0.34024	-0.858307	0.858307	0.34024	-0.000228443	1.57252	0.529857	0.207583
PPBP	2	-0.190813	-0.37358	-1.31151	-0.358788	-0.13103	-0.317296	0.317296	0.13103	0.358788	1.31151	0.37358	0.190813
IGLV1-36	2	0	-0.519014	-1.38236	-0.240463	-0.27947	-0.216548	0.216548	0.27947	0.240463	1.38236	0.519014	0
AC061975.9	2	-1.03282	-0.190788	-2.10648	-1.2906	0.458278	-1.05806	1.05806	-0.458278	1.2906	2.10648	0.190788	1.03282
HBD	2	0	0	-0.814245	-0.92474	-0.0134651	-0.307754	0.307754	0.0134651	0.92474	0.814245	0	0
ICAM3	2	-0.0388435	-0.508767	-0.936403	-0.542323	0.204351	-0.189481	0.189481	-0.204351	0.542323	0.936403	0.508767	0.0388435
IGHJ4	2	-0.704587	-0.217437	-2.38414	-0.636527	-0.0280971	-1.80102	1.80102	0.0280971	0.636527	2.38414	0.217437	0.704587
IGHV4-59	2	-0.190945	-0.229098	-1.0179	-0.298524	-0.0542774	-0.841301	0.841301	0.0542774	0.298524	1.0179	0.229098	0.190945
IGLC1	2	-0.450535	-0.68021	-2.09804	-0.355062	0.433402	-1.0682	1.0682	-0.433402	0.355062	2.09804	0.68021	0.450535
PF4	2	-0.172235	-0.354844	-1.60711	-0.259901	0.0630568	-0.697087	0.697087	-0.0630568	0.259901	1.60711	0.354844	0.172235
HBG2	2	0.226105	-0.592158	-1.26835	-0.508951	0.20225	-1.01704	1.01704	-0.20225	0.508951	1.26835	0.592158	-0.226105
S100P	2	0.027614	-0.442868	-0.992331	-0.322911	0.0382235	-0.761843	0.761843	-0.0382235	0.322911	0.992331	0.442868	-0.027614
IGLV2-8	2	0.0952379	-0.892261	-0.582461	-0.592817	0.240863	-0.657931	0.657931	-0.240863	0.592817	0.582461	0.892261	-0.0952379
IGKV3-11	2	-0.351025	-1.17468	-1.26558	-0.334425	0.0666871	-0.886584	0.886584	-0.0666871	0.334425	1.26558	1.17468	0.351025
IGKV3-15	2	0	-0.562009	-0.749996	0.00184736	0.041918	-0.640913	0.640913	-0.041918	-0.00184736	0.749996	0.562009	0
MTRNR2L9	2	0.13732	-0.489026	-0.810992	-0.135434	-0.294146	-0.685921	0.685921	0.294146	0.135434	0.810992	0.489026	-0.13732
TMSB4XP6	2	-1.59079	0	-2.51683	0	0	-1.98118	1.98118	0	0	2.51683	0	1.59079
CCL4L2	2	-0.611038	0.273688	-1.12006	-0.216615	-0.193405	-1.16227	1.16227	0.193405	0.216615	1.12006	-0.273688	0.611038
AL844527.1	2	-0.945708	-0.0168436	-1.81892	-1.07066	0	-0.761711	0.761711	0	1.07066	1.81892	0.0168436	0.945708
AL359697.1	2	-1.33215	0	-1.30473	-0.817148	0.0729208	-0.228057	0.228057	-0.0729208	0.817148	1.30473	0	1.33215
CCL3L1	2	-0.504363	-0.109314	-0.417212	-0.405599	-0.349236	-0.432618	0.432618	0.349236	0.405599	0.417212	0.109314	0.504363
CCL4	2	-0.501568	-0.0801901	-0.520337	-0.226736	-0.219465	-0.601764	0.601764	0.219465	0.226736	0.520337	0.0801901	0.501568
RPL9P7	2	-1.63957	-0.336363	-0.878575	-0.705166	-0.453091	-1.74124	1.74124	0.453091	0.705166	0.878575	0.336363	1.63957
RP11-386G11.10	2	-0.682645	-0.339208	-1.25008	-0.428934	-0.395761	0.12465	-0.12465	0.395761	0.428934	1.25008	0.339208	0.682645
RP11-109G23.1	2	-0.558774	0.0785211	-0.447035	-0.771515	0.172657	-0.857213	0.857213	-0.172657	0.771515	0.447035	-0.0785211	0.558774
PSMC1P5	2	-1.20153	0.179137	-1.21418	-0.24356	-0.495648	-0.523046	0.523046	0.495648	0.24356	1.21418	-0.179137	1.20153
TMEM205	2	-0.675957	0.347714	-0.503558	-0.388039	-0.474182	-0.410968	0.410968	0.474182	0.388039	0.503558	-0.347714	0.675957
AC008555.1	1	1.01602	0.465256	0.108168	0.573427	-0.255191	1.01133	-1.01133	0.255191	-0.573427	-0.108168	-0.465256	-1.01602
PDGFRA	1	0.808349	0.123729	-0.199251	0.534882	0.235935	0.964984	-0.964984	-0.235935	-0.534882	0.199251	-0.123729	-0.808349
AL844213.9	1	1.57557	-0.36108	0	1.3252	1.20247	2.44882	-2.44882	-1.20247	-1.3252	0	0.36108	-1.57557
RP11-487E1.2	1	1.33237	0	0	1.03544	1.14214	1.02685	-1.02685	-1.14214	-1.03544	0	0	-1.33237
EEA1	1	0.795436	0.292553	-0.0579063	0.387899	0.306669	0.43455	-0.43455	-0.306669	-0.387899	0.0579063	-0.292553	-0.795436
RP11-211N8.3	1	0.823549	0.279841	-0.116635	0.243933	0.586947	0.297642	-0.297642	-0.586947	-0.243933	0.116635	-0.279841	-0.823549
GAS2L3	1	0.937852	0.105944	0.17244	0.304366	0.350127	0.174041	-0.174041	-0.350127	-0.304366	-0.17244	-0.105944	-0.937852
AL512625.1	1	1.2092	0.049074	0.141246	0.456464	0.270289	0.454588	-0.454588	-0.270289	-0.456464	-0.141246	-0.049074	-1.2092
CTD-3096P4.1	1	1.14741	-0.141073	0.287714	0.603237	0.0814928	0.474561	-0.474561	-0.0814928	-0.603237	-0.287714	0.141073	-1.14741
RP11-264E23.1	1	1.59252	0.408965	0.0390974	-0.00847981	0.102065	1.15542	-1.15542	-0.102065	0.00847981	-0.0390974	-0.408965	-1.59252
RP11-50B3.1	1	1.46091	0.347477	0.274883	0	0.160413	0.973994	-0.973994	-0.160413	0	-0.274883	-0.347477	-1.46091
RNF185-AS1	1	0.886903	0.285873	0	-0.0208223	0.360657	0.506153	-0.506153	-0.360657	0.0208223	0	-0.285873	-0.886903
REST	1	0.674347	0.497323	0.149543	0.153447	0.26973	0.462635	-0.462635	-0.26973	-0.153447	-0.149543	-0.497323	-0.674347
Z95704.2	1	0.6252	0.361472	0.197219	0.19048	0.291262	0.419121	-0.419121	-0.291262	-0.19048	-0.197219	-0.361472	-0.6252
RP11-299J3.6	1	1.48165	1.16669	0	-0.0104956	1.31233	1.31119	-1.31119	-1.31233	0.0104956	0	-1.16669	-1.48165
ITGB1	1	0.712556	0.304847	0.205937	0.0184611	0.368297	0.171063	-0.171063	-0.368297	-0.0184611	-0.205937	-0.304847	-0.712556
ATP11C	1	0.791215	0.486395	0.207098	0.00485805	0.153757	0.155327	-0.155327	-0.153757	-0.00485805	-0.207098	-0.486395	-0.791215
ZBTB41	1	1.0464	0.190123	0.256712	9.74e-06	0.108039	0.348285	-0.348285	-0.108039	-9.74e-06	-0.256712	-0.190123	-1.0464
CUL2	1	0.978358	0.477262	0.118595	0.00698114	0.0591768	0.394029	-0.394029	-0.0591768	-0.00698114	-0.118595	-0.477262	-0.978358
PTAR1	1	0.830592	0.298076	0.184843	0.0581281	0.12279	0.357189	-0.357189	-0.12279	-0.0581281	-0.184843	-0.298076	-0.830592
ABCA8	1	0.928872	0.33308	0.0826536	0.218497	0.196439	0.320185	-0.320185	-0.196439	-0.218497	-0.0826536	-0.33308	-0.928872
OSBPL8	1	0.959942	0.306278	0.089471	0.260365	0.00765244	0.225956	-0.225956	-0.00765244	-0.260365	-0.089471	-0.306278	-0.959942
SNRPGP10	1	1.61745	0.211647	0.397572	0.30248	0.526765	-0.108143	0.108143	-0.526765	-0.30248	-0.397572	-0.211647	-1.61745
RP11-523H24.3	1	0.986494	0.259184	0.383011	0.420087	0.223058	-0.178294	0.178294	-0.223058	-0.420087	-0.383011	-0.259184	-0.986494
LYSMD3	1	0.847895	0.194796	0.449207	0.107616	-0.000783001	0.191732	-0.191732	0.000783001	-0.107616	-0.449207	-0.194796	-0.847895
AFF4	1	0.898986	0.325687	0.327426	0.109997	0.00906013	0.292731	-0.292731	-0.00906013	-0.109997	-0.327426	-0.325687	-0.898986
PTBP3	1	0.803968	0.220617	0.312315	0.110431	0.0669231	0.266451	-0.266451	-0.0669231	-0.110431	-0.312315	-0.220617	-0.803968
MCFD2P1	1	0.929715	0.0864335	0.350223	0.196063	-0.0495437	0.336784	-0.336784	0.0495437	-0.196063	-0.350223	-0.0864335	-0.929715
PGAP1	1	0.826172	0.170235	0.424727	0.2046	0.170323	0.449119	-0.449119	-0.170323	-0.2046	-0.424727	-0.170235	-0.826172
MANEA	1	0.74605	0.289934	0.322807	0.0873663	0.13062	0.395253	-0.395253	-0.13062	-0.0873663	-0.322807	-0.289934	-0.74605
KIAA1586	1	0.812449	0.375944	0.310062	-0.153379	0.217301	0.339091	-0.339091	-0.217301	0.153379	-0.310062	-0.375944	-0.812449
ANKRD36BP1	1	0.935099	0.30474	0.370951	-0.109137	0.158041	0.393101	-0.393101	-0.158041	0.109137	-0.370951	-0.30474	-0.935099
MED13	1	0.70726	0.292308	0.30777	0.00522778	0.281737	0.203145	-0.203145	-0.281737	-0.00522778	-0.30777	-0.292308	-0.70726
ALG10B	1	0.608215	0.327167	0.446134	-0.133519	0.126641	0.383265	-0.383265	-0.126641	0.133519	-0.446134	-0.327167	-0.608215
SLC39A6	1	0.778793	0.210556	0.411295	0.0083993	0.11754	0.36528	-0.36528	-0.11754	-0.0083993	-0.411295	-0.210556	-0.778793
SPAST	1	0.633048	0.2279	0.429281	0.0828526	0.155099	0.321775	-0.321775	-0.155099	-0.0828526	-0.429281	-0.2279	-0.633048
ZNF678	1	0.909637	0.184574	0.402007	-0.0931936	0.0217826	0.466533	-0.466533	-0.0217826	0.0931936	-0.402007	-0.184574	-0.909637
FAM171B	1	0.767635	0.0870911	0.540886	-0.0378203	0.0352481	0.382847	-0.382847	-0.0352481	0.0378203	-0.540886	-0.0870911	-0.767635
LIFR	1	0.772369	0.0970035	0.449105	-0.0385849	0.171778	0.363527	-0.363527	-0.171778	0.0385849	-0.449105	-0.0970035	-0.772369
ENSG00000242215	1	1.00995	3.09e-06	0.593618	-0.0342011	0.171644	0.470489	-0.470489	-0.171644	0.0342011	-0.593618	-3.09e-06	-1.00995
KITLG	1	0.804304	0.1415	0.487351	-0.143137	0.209388	0.376517	-0.376517	-0.209388	0.143137	-0.487351	-0.1415	-0.804304
RP11-159G9.5	1	1.09767	0.0426405	0.363874	0.0726668	0.248547	0.427748	-0.427748	-0.248547	-0.0726668	-0.363874	-0.0426405	-1.09767
YES1	1	0.731581	0.19375	0.348031	0.0132094	0.431243	0.254744	-0.254744	-0.431243	-0.0132094	-0.348031	-0.19375	-0.731581
ARHGAP42	1	0.802241	0.440202	0.350039	0.071592	0.360734	0.109785	-0.109785	-0.360734	-0.071592	-0.350039	-0.440202	-0.802241
SGOL2	1	0.5666	0.135646	0.379254	0.178781	0.339018	0.192589	-0.192589	-0.339018	-0.178781	-0.379254	-0.135646	-0.5666
RP11-231C14.3	1	0.854579	0.367702	0.529536	0.320842	0.542352	0.32001	-0.32001	-0.542352	-0.320842	-0.529536	-0.367702	-0.854579
GPR82	1	0.583347	0.255092	0.398041	0.229845	0.343605	0.198478	-0.198478	-0.343605	-0.229845	-0.398041	-0.255092	-0.583347
DNAJC27	1	0.565843	0.22433	0.351243	0.247262	0.226596	0.267414	-0.267414	-0.226596	-0.247262	-0.351243	-0.22433	-0.565843
TVP23B	1	0.623362	0.214547	0.335128	0.289547	0.435687	0.385283	-0.385283	-0.435687	-0.289547	-0.335128	-0.214547	-0.623362
CDH11	1	0.623737	0.114943	0.541923	0.108823	0.41634	0.0851229	-0.0851229	-0.41634	-0.108823	-0.541923	-0.114943	-0.623737
SRSF10	1	0.491739	0.179671	0.479471	0.393777	0.253344	0.0798446	-0.0798446	-0.253344	-0.393777	-0.479471	-0.179671	-0.491739
TROVE2	1	0.53592	0.437072	0.252721	0.104384	0.209743	0.285067	-0.285067	-0.209743	-0.104384	-0.252721	-0.437072	-0.53592
FKBP14	1	0.577695	0.369369	0.256723	0.175397	0.151048	0.312912	-0.312912	-0.151048	-0.175397	-0.256723	-0.369369	-0.577695
FAM126A	1	0.52596	0.453185	0.262662	0.0467849	0.271582	0.43875	-0.43875	-0.271582	-0.0467849	-0.262662	-0.453185	-0.52596
PPP1CB	1	0.525226	0.550918	0.534379	0.188036	0.135215	0.408622	-0.408622	-0.135215	-0.188036	-0.534379	-0.550918	-0.525226
DPY19L4	1	0.596527	0.513889	0.394414	0.191634	0.0993858	0.464789	-0.464789	-0.0993858	-0.191634	-0.394414	-0.513889	-0.596527
YTHDF3	1	0.718587	0.520596	0.298628	0.130085	-0.000956139	0.317249	-0.317249	0.000956139	-0.130085	-0.298628	-0.520596	-0.718587
PCDH17	1	0.640132	0.471264	0.331486	-0.00136083	0.0685258	0.378482	-0.378482	-0.0685258	0.00136083	-0.331486	-0.471264	-0.640132
FZD3	1	0.61686	0.460166	0.283138	0.0825142	-0.102082	0.540041	-0.540041	0.102082	-0.0825142	-0.283138	-0.460166	-0.61686
SRP72	1	0.391385	0.540678	0.38437	0.0360655	0.152756	0.826948	-0.826948	-0.152756	-0.0360655	-0.38437	-0.540678	-0.391385
AC007272.1	1	1.04712	1.28816	0.65409	0	0	1.56824	-1.56824	0	0	-0.65409	-1.28816	-1.04712
TNPO1	1	0.958496	0.423414	0.470124	0.194199	0.106611	0.332157	-0.332157	-0.106611	-0.194199	-0.470124	-0.423414	-0.958496
FAR1	1	0.829726	0.430743	0.401972	0.115151	-0.0115134	0.202618	-0.202618	0.0115134	-0.115151	-0.401972	-0.430743	-0.829726
CPD	1	0.722574	0.508557	0.446248	0.0866151	0.0445077	0.187217	-0.187217	-0.0445077	-0.0866151	-0.446248	-0.508557	-0.722574
BUB1	1	0.527377	0.417887	0.399344	0.160599	0.145132	0.190706	-0.190706	-0.145132	-0.160599	-0.399344	-0.417887	-0.527377
SEC24A	1	0.73569	0.557003	0.536169	0.21065	0.185418	0.141932	-0.141932	-0.185418	-0.21065	-0.536169	-0.557003	-0.73569
TBC1D19	1	0.598766	0.495998	0.419926	0.121286	0.238159	0.17083	-0.17083	-0.238159	-0.121286	-0.419926	-0.495998	-0.598766
MTX3	1	0.703445	0.373896	0.542001	0.197541	0.214742	0.146409	-0.146409	-0.214742	-0.197541	-0.542001	-0.373896	-0.703445
CPNE3	1	0.643702	0.388185	0.510652	0.156257	0.103374	0.253285	-0.253285	-0.103374	-0.156257	-0.510652	-0.388185	-0.643702
TMED5	1	0.849499	0.476899	0.720301	0.299598	0.248845	0.358311	-0.358311	-0.248845	-0.299598	-0.720301	-0.476899	-0.849499
TM9SF2	1	0.596624	0.287504	0.536707	0.0847894	0.189379	0.221056	-0.221056	-0.189379	-0.0847894	-0.536707	-0.287504	-0.596624
FNDC3A	1	0.543398	0.309439	0.300436	0.270372	0.10479	0.233503	-0.233503	-0.10479	-0.270372	-0.300436	-0.309439	-0.543398
TMEM181	1	0.461779	0.305763	0.419957	0.260098	0.123455	0.294644	-0.294644	-0.123455	-0.260098	-0.419957	-0.305763	-0.461779
SLC35A5	1	0.516978	0.459836	0.562545	0.044426	0.142009	0.220494	-0.220494	-0.142009	-0.044426	-0.562545	-0.459836	-0.516978
TMEM106B	1	0.613671	0.557941	0.540137	0.0611523	0.0448276	0.169223	-0.169223	-0.0448276	-0.0611523	-0.540137	-0.557941	-0.613671
CAND1	1	0.726932	0.627856	0.574439	0.0632057	0.0162593	0.252502	-0.252502	-0.0162593	-0.0632057	-0.574439	-0.627856	-0.726932
RSBN1	1	0.639377	0.541416	0.565799	0.143685	0.0329304	0.14272	-0.14272	-0.0329304	-0.143685	-0.565799	-0.541416	-0.639377
SLC30A7	1	0.68956	0.554756	0.489276	0.0537518	0.105141	0.141232	-0.141232	-0.105141	-0.0537518	-0.489276	-0.554756	-0.68956
LAMP2	1	0.607441	0.343166	0.56425	0.00279748	-0.0079387	0.246822	-0.246822	0.0079387	-0.00279748	-0.56425	-0.343166	-0.607441
TRAM1	1	0.696998	0.368035	0.771729	0.021125	0.084552	0.209228	-0.209228	-0.084552	-0.021125	-0.771729	-0.368035	-0.696998
LANCL1	1	0.715538	0.410647	0.472716	0.0173346	-0.132256	0.319031	-0.319031	0.132256	-0.0173346	-0.472716	-0.410647	-0.715538
SMAD5	1	0.535047	0.304768	0.499142	0.10201	0.0106774	0.352534	-0.352534	-0.0106774	-0.10201	-0.499142	-0.304768	-0.535047
ZNF107	1	0.785027	0.433379	0.345708	-0.0124107	0.222126	0.170518	-0.170518	-0.222126	0.0124107	-0.345708	-0.433379	-0.785027
CXADR	1	0.879441	0.623635	0.53099	-0.0718847	0.21765	0.154776	-0.154776	-0.21765	0.0718847	-0.53099	-0.623635	-0.879441
UGCG	1	0.737526	0.265796	0.544792	0.171667	-0.0245927	0.144013	-0.144013	0.0245927	-0.171667	-0.544792	-0.265796	-0.737526
ZNF770	1	0.749855	0.263807	0.549652	0.220702	0.073386	0.154004	-0.154004	-0.073386	-0.220702	-0.549652	-0.263807	-0.749855
ZNF92	1	0.828875	0.252783	0.648783	0.180446	-0.00597334	0.281643	-0.281643	0.00597334	-0.180446	-0.648783	-0.252783	-0.828875
FEM1C	1	0.59499	0.442619	0.729572	0.276453	0.052375	0.133536	-0.133536	-0.052375	-0.276453	-0.729572	-0.442619	-0.59499
AL591516.3	1	0.781924	0.295195	0.494867	0.0739654	0.566794	0.967925	-0.967925	-0.566794	-0.0739654	-0.494867	-0.295195	-0.781924
AASDH	1	0.486748	0.145051	0.209012	-0.12888	0.173068	0.933061	-0.933061	-0.173068	0.12888	-0.209012	-0.145051	-0.486748
CLOCK	1	0.693598	-0.107472	0.204613	0.0737781	0.184441	0.831827	-0.831827	-0.184441	-0.0737781	-0.204613	0.107472	-0.693598
RP1-309F20.3	1	0.502871	0.1573	0.469946	0.128091	0.283999	0.385689	-0.385689	-0.283999	-0.128091	-0.469946	-0.1573	-0.502871
PRKRIR	1	0.562702	0.0911199	0.523805	0.122228	0.226989	0.311022	-0.311022	-0.226989	-0.122228	-0.523805	-0.0911199	-0.562702
C5orf51	1	0.594884	0.140578	0.624066	0.110461	0.19716	0.280557	-0.280557	-0.19716	-0.110461	-0.624066	-0.140578	-0.594884
ZNF680	1	0.79021	0.193768	0.653507	0.0823151	0.191138	0.461925	-0.461925	-0.191138	-0.0823151	-0.653507	-0.193768	-0.79021
CBFB	1	0.692881	0.171783	0.766797	0.0660373	0.279707	0.224855	-0.224855	-0.279707	-0.0660373	-0.766797	-0.171783	-0.692881
LRRC58	1	0.516775	0.228671	0.483194	0.151949	0.221108	0.2192	-0.2192	-0.221108	-0.151949	-0.483194	-0.228671	-0.516775
RSL1D1	1	0.545963	0.253931	0.527326	0.0447518	0.216114	0.204434	-0.204434	-0.216114	-0.0447518	-0.527326	-0.253931	-0.545963
USP1	1	0.558977	0.231016	0.649208	-0.00636137	0.199016	0.236382	-0.236382	-0.199016	0.00636137	-0.649208	-0.231016	-0.558977
SLC30A1	1	0.613341	0.228438	0.545547	0.0908272	0.2569	0.100471	-0.100471	-0.2569	-0.0908272	-0.545547	-0.228438	-0.613341
SLC25A36	1	0.610642	0.179962	0.557544	0.149263	0.143176	0.152952	-0.152952	-0.143176	-0.149263	-0.557544	-0.179962	-0.610642
NETO2	1	0.827485	-0.160566	0.656014	0.125469	0.279617	0.231281	-0.231281	-0.279617	-0.125469	-0.656014	0.160566	-0.827485
ARL5B	1	0.655122	-0.0750769	0.574947	0.0894625	0.292962	0.255792	-0.255792	-0.292962	-0.0894625	-0.574947	0.0750769	-0.655122
MDM2	1	0.793922	-0.0701723	0.573229	0.267568	0.138346	0.17835	-0.17835	-0.138346	-0.267568	-0.573229	0.0701723	-0.793922
NUDT21	1	0.647605	0.108368	0.730468	-0.0664459	0.254302	0.284439	-0.284439	-0.254302	0.0664459	-0.730468	-0.108368	-0.647605
SCN1A	1	0.84436	0.0258453	0.869266	-0.184639	0.300571	0.248123	-0.248123	-0.300571	0.184639	-0.869266	-0.0258453	-0.84436
TM9SF3	1	0.704798	0.0974267	0.556679	-0.148542	0.251025	0.310857	-0.310857	-0.251025	0.148542	-0.556679	-0.0974267	-0.704798
SMARCAD1	1	0.718873	0.25422	0.610396	-0.0787083	0.244482	0.152516	-0.152516	-0.244482	0.0787083	-0.610396	-0.25422	-0.718873
SLC35A3	1	0.677645	0.166278	0.59564	-0.099615	0.282582	0.226717	-0.226717	-0.282582	0.099615	-0.59564	-0.166278	-0.677645
AC004797.1	1	0.754473	0.339449	0.631076	-0.0348036	0.346462	0.338588	-0.338588	-0.346462	0.0348036	-0.631076	-0.339449	-0.754473
TMEM123	1	0.686295	0.295258	0.616736	-0.141263	0.0704308	0.250156	-0.250156	-0.0704308	0.141263	-0.616736	-0.295258	-0.686295
UHMK1	1	0.808369	0.266424	0.621599	0.0298121	0.149772	0.203304	-0.203304	-0.149772	-0.0298121	-0.621599	-0.266424	-0.808369
SLC35F5	1	0.768889	0.353618	0.495331	-0.300755	0.427719	0.190807	-0.190807	-0.427719	0.300755	-0.495331	-0.353618	-0.768889
PIGN	1	0.483203	0.195614	0.516928	0.0881001	0.0475347	0.426748	-0.426748	-0.0475347	-0.0881001	-0.516928	-0.195614	-0.483203
MBNL2	1	0.642779	0.116221	0.624871	0.109189	-0.0661202	0.400038	-0.400038	0.0661202	-0.109189	-0.624871	-0.116221	-0.642779
CTB-161A2.4	1	1.19501	-0.0586612	1.22127	0.226606	0.0549793	0.833306	-0.833306	-0.0549793	-0.226606	-1.22127	0.0586612	-1.19501
SUGT1P3	1	0.875511	0.269597	0.775558	0.417346	-0.458404	0.816082	-0.816082	0.458404	-0.417346	-0.775558	-0.269597	-0.875511
CTB-43P18.1	1	0.575113	0.114605	0.93928	-0.00617229	0.0109402	0.391084	-0.391084	-0.0109402	0.00617229	-0.93928	-0.114605	-0.575113
CRNDE	1	0.499297	0.287329	0.738137	0.082016	0.00995102	0.209478	-0.209478	-0.00995102	-0.082016	-0.738137	-0.287329	-0.499297
FGF2	1	0.397082	0.300268	0.616908	0.116026	0.0802494	0.257	-0.257	-0.0802494	-0.116026	-0.616908	-0.300268	-0.397082
SC5D	1	0.441468	0.223155	0.557091	0.248041	0.116659	0.291446	-0.291446	-0.116659	-0.248041	-0.557091	-0.223155	-0.441468
WASL	1	0.411716	0.432022	0.540443	0.13347	0.175704	0.153479	-0.153479	-0.175704	-0.13347	-0.540443	-0.432022	-0.411716
TXNDC17	1	0.325452	0.216525	0.633025	0.120146	0.265608	0.338661	-0.338661	-0.265608	-0.120146	-0.633025	-0.216525	-0.325452
GOLT1B	1	0.488762	0.468761	0.79802	0.139355	-0.0805739	0.134907	-0.134907	0.0805739	-0.139355	-0.79802	-0.468761	-0.488762
BRD2	1	0.396729	0.420591	0.74385	0.212379	0.0459112	-0.0155665	0.0155665	-0.0459112	-0.212379	-0.74385	-0.420591	-0.396729
LGR4	1	0.512551	0.477371	0.767301	0.0169775	0.0724812	-0.076633	0.076633	-0.0724812	-0.0169775	-0.767301	-0.477371	-0.512551
MIDN	1	0.23514	0.64435	1.01783	0.142188	0.146446	0.14213	-0.14213	-0.146446	-0.142188	-1.01783	-0.64435	-0.23514
UBA2	1	0.634439	0.172575	0.87289	0.0184174	0.271161	0.160551	-0.160551	-0.271161	-0.0184174	-0.87289	-0.172575	-0.634439
DBF4	1	0.464673	0.156932	0.774092	0.118999	0.311458	0.14249	-0.14249	-0.311458	-0.118999	-0.774092	-0.156932	-0.464673
POT1	1	0.527753	0.438353	0.701288	-0.0143145	0.298184	-0.0363958	0.0363958	-0.298184	0.0143145	-0.701288	-0.438353	-0.527753
RP11-12A20.4	1	0.533834	0.464481	0.848771	-0.0928599	0.40887	0.0114031	-0.0114031	-0.40887	0.0928599	-0.848771	-0.464481	-0.533834
BBS2	1	0.393863	-0.027335	1.33993	0.15026	0.329518	0.24074	-0.24074	-0.329518	-0.15026	-1.33993	0.027335	-0.393863
TIGD7	1	0.321042	-0.0446962	0.784093	0.140823	0.331911	0.254193	-0.254193	-0.331911	-0.140823	-0.784093	0.0446962	-0.321042
TICAM2	1	0.454353	0.032776	1.02415	0.578635	0.544796	0.173207	-0.173207	-0.544796	-0.578635	-1.02415	-0.032776	-0.454353
EFCAB13	1	0.395267	-0.0339933	0.65289	0.353741	0.105854	0.307427	-0.307427	-0.105854	-0.353741	-0.65289	0.0339933	-0.395267
SUGP1	1	0.473234	0.311218	1.03625	0.529775	0.261204	0.336024	-0.336024	-0.261204	-0.529775	-1.03625	-0.311218	-0.473234
RP11-638I2.4	1	0.174729	0.178623	0.52398	0.420354	0.250755	0.237978	-0.237978	-0.250755	-0.420354	-0.52398	-0.178623	-0.174729
AC079305.8	1	0.275516	0	0.418518	0.405569	0.665139	0.217579	-0.217579	-0.665139	-0.405569	-0.418518	0	-0.275516
PYURF	1	0.154544	0.128245	0.828281	-0.0683849	0.767209	0.459146	-0.459146	-0.767209	0.0683849	-0.828281	-0.128245	-0.154544
BECN1	1	0.37637	0.234512	0.474127	-0.0683974	0.373947	0.37407	-0.37407	-0.373947	0.0683974	-0.474127	-0.234512	-0.37637
BICC1	1	0.471057	0.312038	0.518268	-0.0620329	0.358986	0.203948	-0.203948	-0.358986	0.0620329	-0.518268	-0.312038	-0.471057
ZFP90	1	0.289588	0.313912	0.442979	0.0769701	0.443704	0.248341	-0.248341	-0.443704	-0.0769701	-0.442979	-0.313912	-0.289588
HAS2-AS1	1	0.379983	0.405595	0.480966	0.0827506	0.494019	0.320848	-0.320848	-0.494019	-0.0827506	-0.480966	-0.405595	-0.379983
NOL11	1	0.373608	0.38214	0.457042	0.0705904	0.338075	0.179528	-0.179528	-0.338075	-0.0705904	-0.457042	-0.38214	-0.373608
RP11-241F15.9	1	0.506159	0.409467	0.54178	-0.411121	0.467281	0.333729	-0.333729	-0.467281	0.411121	-0.54178	-0.409467	-0.506159
FAM32B	1	0.514047	-0.107789	0.364039	-0.054971	0.652395	0.397677	-0.397677	-0.652395	0.054971	-0.364039	0.107789	-0.514047
RP11-208G20.2	1	0.498641	1.66022	1.5002	0	0	1.79577	-1.79577	0	0	-1.5002	-1.66022	-0.498641
PAICS	1	0.179549	0.418085	0.224432	0.225937	0.143022	0.863577	-0.863577	-0.143022	-0.225937	-0.224432	-0.418085	-0.179549
CHIC2	1	0.175083	0.200221	0.349635	0.258705	0.196398	0.886008	-0.886008	-0.196398	-0.258705	-0.349635	-0.200221	-0.175083
PPAT	1	0.341597	0.1837	0.309044	0.186805	0.236751	0.882083	-0.882083	-0.236751	-0.186805	-0.309044	-0.1837	-0.341597
SNORD56	1	0	0	1.27622	1.08126	0	1.20034	-1.20034	0	-1.08126	-1.27622	0	0
RP11-46H11.10	1	0.372247	-0.0997183	0.383472	1.00387	0.677956	0.607057	-0.607057	-0.677956	-1.00387	-0.383472	0.0997183	-0.372247
CR847852.1	1	0.217263	-0.0681225	0.194532	0.328877	0.414265	0.69236	-0.69236	-0.414265	-0.328877	-0.194532	0.0681225	-0.217263
PGM2L1	1	0.217127	0.357486	0.437363	0.381155	-0.0048939	0.380541	-0.380541	0.0048939	-0.381155	-0.437363	-0.357486	-0.217127
RP11-44N21.4	1	0.507306	0.50687	0.585405	0.741367	0	0.84505	-0.84505	0	-0.741367	-0.585405	-0.50687	-0.507306
RP11-148G20.1	1	-0.21527	0.414596	0.566119	0.0921576	0.433744	0.465331	-0.465331	-0.433744	-0.0921576	-0.566119	-0.414596	0.21527
CYP51A1	1	0.331151	0.486406	0.315955	0.462598	0.194782	0.343473	-0.343473	-0.194782	-0.462598	-0.315955	-0.486406	-0.331151
SQLE	1	0.40138	0.433761	0.352533	0.465879	0.224988	0.373615	-0.373615	-0.224988	-0.465879	-0.352533	-0.433761	-0.40138
HS2ST1	1	0.40444	0.457171	0.359609	0.328508	0.063161	0.241249	-0.241249	-0.063161	-0.328508	-0.359609	-0.457171	-0.40444
NAA50	1	0.463959	0.484246	0.312035	0.331496	0.133819	0.232083	-0.232083	-0.133819	-0.331496	-0.312035	-0.484246	-0.463959
SEL1L	1	0.6845	0.593796	0.450296	0.462101	0.118966	0.267465	-0.267465	-0.118966	-0.462101	-0.450296	-0.593796	-0.6845
TMEM48	1	0.506623	0.501023	0.449812	0.237292	0.0907777	0.223573	-0.223573	-0.0907777	-0.237292	-0.449812	-0.501023	-0.506623
TMX4	1	0.613616	0.529379	0.400552	0.43594	-0.0625366	0.417386	-0.417386	0.0625366	-0.43594	-0.400552	-0.529379	-0.613616
TMLHE-AS1	1	0.61452	0.655881	0.391281	0.58441	-0.026687	0.349738	-0.349738	0.026687	-0.58441	-0.391281	-0.655881	-0.61452
P2RY1	1	0.392692	0.716245	0.406878	0.460595	0.0173051	0.179584	-0.179584	-0.0173051	-0.460595	-0.406878	-0.716245	-0.392692
LMAN1	1	0.564602	0.464376	0.594283	0.369813	0.167778	0.162923	-0.162923	-0.167778	-0.369813	-0.594283	-0.464376	-0.564602
CLIC4	1	0.400936	0.847983	0.565296	0.40194	0.0118061	0.493542	-0.493542	-0.0118061	-0.40194	-0.565296	-0.847983	-0.400936
DNAJB9	1	0.329659	0.717893	0.67785	0.627061	0.088738	0.251322	-0.251322	-0.088738	-0.627061	-0.67785	-0.717893	-0.329659
GBE1	1	0.275691	0.46919	0.429568	0.432386	0.0748601	0.136763	-0.136763	-0.0748601	-0.432386	-0.429568	-0.46919	-0.275691
PBK	1	0.120638	0.588705	0.494144	0.319264	0.197296	0.343398	-0.343398	-0.197296	-0.319264	-0.494144	-0.588705	-0.120638
RORB	1	0.54588	0.37868	0.198429	0.36764	0.0336238	0.30621	-0.30621	-0.0336238	-0.36764	-0.198429	-0.37868	-0.54588
ARRDC3	1	0.627652	0.474007	0.283845	0.289524	-0.0020244	0.100936	-0.100936	0.0020244	-0.289524	-0.283845	-0.474007	-0.627652
KIAA1430	1	0.655272	0.40751	0.24865	0.229307	0.0194798	0.240308	-0.240308	-0.0194798	-0.229307	-0.24865	-0.40751	-0.655272
CLCN3	1	0.80122	0.592725	0.190545	0.150107	-0.0965295	0.322415	-0.322415	0.0965295	-0.150107	-0.190545	-0.592725	-0.80122
ASPH	1	0.493516	0.666538	0.198582	0.182912	-0.0617719	0.276492	-0.276492	0.0617719	-0.182912	-0.198582	-0.666538	-0.493516
LMBR1	1	0.579344	0.624533	0.414965	0.0250178	0.00711328	0.2314	-0.2314	-0.00711328	-0.0250178	-0.414965	-0.624533	-0.579344
XPR1	1	0.541626	0.70683	0.387112	-0.00429265	0.131245	0.28908	-0.28908	-0.131245	0.00429265	-0.387112	-0.70683	-0.541626
PCYOX1	1	0.608249	0.575487	0.349214	0.108209	0.0745913	0.214874	-0.214874	-0.0745913	-0.108209	-0.349214	-0.575487	-0.608249
MEX3C	1	0.546624	0.505317	0.371399	0.113268	0.100879	0.15648	-0.15648	-0.100879	-0.113268	-0.371399	-0.505317	-0.546624
MBTPS2	1	0.513614	0.530931	0.352424	0.137642	0.0663566	0.321736	-0.321736	-0.0663566	-0.137642	-0.352424	-0.530931	-0.513614
LRRN3	1	0.555593	0.621553	0.484266	0.0530729	0.259294	0.187433	-0.187433	-0.259294	-0.0530729	-0.484266	-0.621553	-0.555593
SNX13	1	0.585034	0.535894	0.50198	0.172011	0.0407919	0.204751	-0.204751	-0.0407919	-0.172011	-0.50198	-0.535894	-0.585034
PDIK1L	1	0.54818	0.484363	0.344334	0.134404	0.180648	0.0859297	-0.0859297	-0.180648	-0.134404	-0.344334	-0.484363	-0.54818
ATP13A3	1	0.806239	0.737403	0.526811	0.25148	0.00743393	0.0921913	-0.0921913	-0.00743393	-0.25148	-0.526811	-0.737403	-0.806239
ITGAV	1	0.848751	0.757657	0.497717	0.322036	0.26331	0.284509	-0.284509	-0.26331	-0.322036	-0.497717	-0.757657	-0.848751
TXNDC5	1	0.666257	0.521193	0.359352	0.242595	0.105157	0.215417	-0.215417	-0.105157	-0.242595	-0.359352	-0.521193	-0.666257
TMED7	1	0.458757	0.763653	0.546185	0.170211	-0.0847529	0.168126	-0.168126	0.0847529	-0.170211	-0.546185	-0.763653	-0.458757
NRCAM	1	0.625445	0.710226	0.499959	0.308846	-0.34348	0.218432	-0.218432	0.34348	-0.308846	-0.499959	-0.710226	-0.625445
RDH10	1	0.553455	0.846102	0.425291	0.400582	-0.212798	0.147604	-0.147604	0.212798	-0.400582	-0.425291	-0.846102	-0.553455
SLC4A4	1	0.513825	0.475427	0.541354	0.358818	-0.240739	0.138568	-0.138568	0.240739	-0.358818	-0.541354	-0.475427	-0.513825
CD164	1	0.365686	0.642636	0.41538	0.31584	0.072863	0.113963	-0.113963	-0.072863	-0.31584	-0.41538	-0.642636	-0.365686
CLDN12	1	0.567506	0.722777	0.47448	0.390251	0.100789	-0.0226068	0.0226068	-0.100789	-0.390251	-0.47448	-0.722777	-0.567506
ADAT1	1	0.52929	0.739072	0.408157	0.324447	0.0310506	0.0603465	-0.0603465	-0.0310506	-0.324447	-0.408157	-0.739072	-0.52929
PDK1	1	0.440488	0.595954	0.266565	0.361445	0.0581631	0.0475386	-0.0475386	-0.0581631	-0.361445	-0.266565	-0.595954	-0.440488
P4HA1	1	0.479711	0.656623	0.512472	0.307967	0.351717	0.0648667	-0.0648667	-0.351717	-0.307967	-0.512472	-0.656623	-0.479711
RP5-1061H20.4	1	0.595713	0.441766	0.354197	0.338709	0.220209	-0.0776416	0.0776416	-0.220209	-0.338709	-0.354197	-0.441766	-0.595713
YIPF5	1	0.430842	0.503103	0.586854	0.15088	0.0942926	0.115758	-0.115758	-0.0942926	-0.15088	-0.586854	-0.503103	-0.430842
SLC25A40	1	0.463879	0.588811	0.673457	0.276848	0.0835913	0.189206	-0.189206	-0.0835913	-0.276848	-0.673457	-0.588811	-0.463879
RAB14	1	0.366374	0.48392	0.447194	0.107956	0.198483	0.154871	-0.154871	-0.198483	-0.107956	-0.447194	-0.48392	-0.366374
EFTUD2	1	0.456129	0.704877	0.804853	0.0738409	0.206257	0.121731	-0.121731	-0.206257	-0.0738409	-0.804853	-0.704877	-0.456129
FAM198B	1	0.502787	0.675949	0.623643	-0.0462064	0.179395	0.0475034	-0.0475034	-0.179395	0.0462064	-0.623643	-0.675949	-0.502787
SRSF1	1	0.751611	1.74221	1.14386	-0.124724	0.0881884	0.249858	-0.249858	-0.0881884	0.124724	-1.14386	-1.74221	-0.751611
RP11-23J9.6	1	0.258261	0.757644	0.711859	-0.00740302	0.125239	0	0	-0.125239	0.00740302	-0.711859	-0.757644	-0.258261
LAMA4	1	0.320443	0.766873	0.549323	0.176667	0.259815	-0.123705	0.123705	-0.259815	-0.176667	-0.549323	-0.766873	-0.320443
IFRG15	1	0.577913	1.01932	0.433488	0.199653	0.398912	0.0986445	-0.0986445	-0.398912	-0.199653	-0.433488	-1.01932	-0.577913
CXCL11	1	0.426387	0.655295	0.271327	0.13285	0.250038	0.141974	-0.141974	-0.250038	-0.13285	-0.271327	-0.655295	-0.426387
AC011247.3	1	0.524489	0.940544	0.375565	-0.00221888	0.20724	0.41446	-0.41446	-0.20724	0.00221888	-0.375565	-0.940544	-0.524489
E2F6	1	0.347819	0.527256	0.211738	0.149261	0.294638	0.257151	-0.257151	-0.294638	-0.149261	-0.211738	-0.527256	-0.347819
ZC3HAV1L	1	0.378686	0.563268	0.158007	0.143688	0.232534	0.317332	-0.317332	-0.232534	-0.143688	-0.158007	-0.563268	-0.378686
UAP1	1	0.2934	0.605453	0.118991	0.160887	0.189778	0.449358	-0.449358	-0.189778	-0.160887	-0.118991	-0.605453	-0.2934
SEC24D	1	0.505652	0.525297	0.164119	0.214902	0.260824	0.247316	-0.247316	-0.260824	-0.214902	-0.164119	-0.525297	-0.505652
FAM46A	1	0.476549	0.515835	0.180523	0.171341	0.358879	0.26803	-0.26803	-0.358879	-0.171341	-0.180523	-0.515835	-0.476549
TOP2A	1	0.570965	0.599824	0.306773	0.13967	0.222239	0.354184	-0.354184	-0.222239	-0.13967	-0.306773	-0.599824	-0.570965
PDLIM5	1	0.534306	0.655973	0.116826	0.21876	0.0741181	0.307358	-0.307358	-0.0741181	-0.21876	-0.116826	-0.655973	-0.534306
TMX2-CTNND1	1	0.871444	0.951537	0.311131	0.359783	0.000201028	0.570976	-0.570976	-0.000201028	-0.359783	-0.311131	-0.951537	-0.871444
IFNAR1	1	0.567899	0.692789	0.203422	0.187775	0.07256	0.18149	-0.18149	-0.07256	-0.187775	-0.203422	-0.692789	-0.567899
SPPL2A	1	0.588371	0.5709	0.241482	0.351914	0.0771313	0.218235	-0.218235	-0.0771313	-0.351914	-0.241482	-0.5709	-0.588371
POU3F2	1	0.506318	0.669928	0.240107	0.339718	0.147956	0.163862	-0.163862	-0.147956	-0.339718	-0.240107	-0.669928	-0.506318
GTF2A1	1	0.680891	0.564945	0.157431	0.110725	-0.0237381	0.264909	-0.264909	0.0237381	-0.110725	-0.157431	-0.564945	-0.680891
ELK4	1	0.655491	0.509244	0.172313	0.115722	0.125361	0.213454	-0.213454	-0.125361	-0.115722	-0.172313	-0.509244	-0.655491
TRBV26OR9-2	1	0.722909	0.574289	0.150897	-0.0315688	0.210703	0.15228	-0.15228	-0.210703	0.0315688	-0.150897	-0.574289	-0.722909
UGDH	1	0.605045	0.755515	0.0998028	-0.0719494	0.208566	0.190994	-0.190994	-0.208566	0.0719494	-0.0998028	-0.755515	-0.605045
ITGA2	1	0.574792	0.818281	0.232259	-0.0475755	0.0965565	0.125062	-0.125062	-0.0965565	0.0475755	-0.232259	-0.818281	-0.574792
MOXD1	1	0.741623	0.46993	0.212545	0.188921	0.470256	0.0436985	-0.0436985	-0.470256	-0.188921	-0.212545	-0.46993	-0.741623
GPX8	1	0.716254	0.597222	0.289027	0.0786356	0.325127	-0.04953	0.04953	-0.325127	-0.0786356	-0.289027	-0.597222	-0.716254
MAP7D3	1	0.526803	0.461118	0.0790562	0.283992	0.307834	0.130748	-0.130748	-0.307834	-0.283992	-0.0790562	-0.461118	-0.526803
RP11-677C1.2	1	0.467609	0.569643	0.0955436	0.361926	0.166979	0.186939	-0.186939	-0.166979	-0.361926	-0.0955436	-0.569643	-0.467609
ITGB8	1	0.823654	0.755579	0.0427993	0.390963	0.238177	0.256394	-0.256394	-0.238177	-0.390963	-0.0427993	-0.755579	-0.823654
IGF2BP3	1	0.624367	0.628393	0.0248548	0.298867	0.11282	0.14985	-0.14985	-0.11282	-0.298867	-0.0248548	-0.628393	-0.624367
PET117	1	1.0088	0.956112	0.267116	0.881999	0.0847935	1.05079	-1.05079	-0.0847935	-0.881999	-0.267116	-0.956112	-1.0088
GLIS3	1	0.567957	0.652786	0.0777542	0.0667193	0.141521	0.530663	-0.530663	-0.141521	-0.0667193	-0.0777542	-0.652786	-0.567957
DDR1	1	1.67145	1.34819	-0.293634	0.230576	0.0505095	1.32609	-1.32609	-0.0505095	-0.230576	0.293634	-1.34819	-1.67145
CACNA2D1	1	0.692095	0.723294	-0.0580241	0.124169	-0.0238938	0.500055	-0.500055	0.0238938	-0.124169	0.0580241	-0.723294	-0.692095
SLC9A9-AS2	1	0.930534	0.496287	-0.208488	0.282074	0.315967	0.316196	-0.316196	-0.315967	-0.282074	0.208488	-0.496287	-0.930534
USP32	1	0.840058	0.348556	0.00578473	0.260852	0.13614	0.205999	-0.205999	-0.13614	-0.260852	-0.00578473	-0.348556	-0.840058
ZFHX4	1	0.867919	0.433128	-0.0161274	0.307245	0.118416	0.0814505	-0.0814505	-0.118416	-0.307245	0.0161274	-0.433128	-0.867919
RP11-539I5.1	1	0.799089	0.732139	0.000818184	0.151404	0.531322	-0.110062	0.110062	-0.531322	-0.151404	-0.000818184	-0.732139	-0.799089
MXRA5	1	0.622968	0.555495	-0.118518	-0.0811274	0.712058	0.251276	-0.251276	-0.712058	0.0811274	0.118518	-0.555495	-0.622968
GS1-124K5.6	1	0.760904	0.628535	-0.334192	0.0374656	0.367024	0.563686	-0.563686	-0.367024	-0.0374656	0.334192	-0.628535	-0.760904
ANO1	1	0.702334	0.700546	-0.23738	-0.0538955	0.451247	0.352981	-0.352981	-0.451247	0.0538955	0.23738	-0.700546	-0.702334
F2R	1	0.296776	0.74159	0.170421	-0.147358	0.893432	0.216002	-0.216002	-0.893432	0.147358	-0.170421	-0.74159	-0.296776
RP11-348H3.4	1	0.320621	1.00512	0	-0.00896589	1.10927	1.00169	-1.00169	-1.10927	0.00896589	0	-1.00512	-0.320621
TSKU	1	0.255121	0.735954	0.0921156	0.347318	0.188989	0.182709	-0.182709	-0.188989	-0.347318	-0.0921156	-0.735954	-0.255121
CALU	1	0.391504	0.706257	0.212911	0.332693	0.174476	0.167371	-0.167371	-0.174476	-0.332693	-0.212911	-0.706257	-0.391504
AC092964.1	1	0.685191	1.19611	0.281563	0.516054	0.368666	0.161604	-0.161604	-0.368666	-0.516054	-0.281563	-1.19611	-0.685191
CDH2	1	0.426815	0.877249	0.143994	0.246813	0.113348	0.102843	-0.102843	-0.113348	-0.246813	-0.143994	-0.877249	-0.426815
NRP2	1	0.441876	0.936917	0.0297169	0.227147	0.0463173	0.223914	-0.223914	-0.0463173	-0.227147	-0.0297169	-0.936917	-0.441876
ENSG00000241013	1	0.41097	1.42038	0.0926912	0.230511	0.300144	0.187106	-0.187106	-0.300144	-0.230511	-0.0926912	-1.42038	-0.41097
HSPA13	1	0.377552	0.833605	0.267604	0.298109	-0.0427621	0.208023	-0.208023	0.0427621	-0.298109	-0.267604	-0.833605	-0.377552
HIST1H2BG	1	0.335525	0.81076	0.331703	0.208501	0.0615424	0.221545	-0.221545	-0.0615424	-0.208501	-0.331703	-0.81076	-0.335525
SIKE1	1	0.448696	0.613035	0.187469	0.430946	-0.0552742	0.190626	-0.190626	0.0552742	-0.430946	-0.187469	-0.613035	-0.448696
CHL1	1	0.456605	0.888192	0.371851	0.745692	-0.0272439	0.2974	-0.2974	0.0272439	-0.745692	-0.371851	-0.888192	-0.456605
ILDR2	1	0.320275	0.535938	0.202762	0.461075	0.0611038	0.24505	-0.24505	-0.0611038	-0.461075	-0.202762	-0.535938	-0.320275
LPL	1	0.286706	0.804256	0.318702	0.605064	-0.0495139	0.00862751	-0.00862751	0.0495139	-0.605064	-0.318702	-0.804256	-0.286706
CR759772.2	1	0.426792	0.930526	-0.0410565	0.488907	-0.036553	0.225096	-0.225096	0.036553	-0.488907	0.0410565	-0.930526	-0.426792
AKAP12	1	0.25501	1.04214	-0.0420886	0.694626	0.034249	0.0961489	-0.0961489	-0.034249	-0.694626	0.0420886	-1.04214	-0.25501
AC011330.6	1	0.226333	1.10837	0	0.813439	0	0.343477	-0.343477	0	-0.813439	0	-1.10837	-0.226333
GSC	1	0.0121429	0.938026	0.181673	0.462611	0.195197	0.125578	-0.125578	-0.195197	-0.462611	-0.181673	-0.938026	-0.0121429
RRM2	1	0.127249	1.07701	0.263295	0.339854	0.091299	0.201947	-0.201947	-0.091299	-0.339854	-0.263295	-1.07701	-0.127249
NT5E	1	0.0599308	0.937681	0.0950456	0.319782	0.116911	0.274473	-0.274473	-0.116911	-0.319782	-0.0950456	-0.937681	-0.0599308
RP11-553A10.1	1	0.225412	1.29334	0.0678911	0.248801	0.222192	0.361681	-0.361681	-0.222192	-0.248801	-0.0678911	-1.29334	-0.225412
CAPN5	1	0.093683	0.906435	0.102752	0.161457	0.362079	0.133086	-0.133086	-0.362079	-0.161457	-0.102752	-0.906435	-0.093683
IGFBP5	1	-0.0134145	0.655113	0.247057	0.417329	0.222133	0.337909	-0.337909	-0.222133	-0.417329	-0.247057	-0.655113	0.0134145
MRPL45	1	0.0856355	0.776759	-0.048546	0.119656	0.218919	0.836676	-0.836676	-0.218919	-0.119656	0.048546	-0.776759	-0.0856355
HSPA1B	1	0.338226	0.698983	0.044208	0.764609	0.292975	0.314203	-0.314203	-0.292975	-0.764609	-0.044208	-0.698983	-0.338226
FAM47E-STBD1	1	0.238906	0.514519	0.0613114	0.589346	0.283877	0.170213	-0.170213	-0.283877	-0.589346	-0.0613114	-0.514519	-0.238906
HAPLN1	1	0.49465	0.777039	-0.190833	0.710123	0.330967	0.033275	-0.033275	-0.330967	-0.710123	0.190833	-0.777039	-0.49465
LONP1	1	0.364497	0.488352	0.101272	0.705733	0.0382579	0.146356	-0.146356	-0.0382579	-0.705733	-0.101272	-0.488352	-0.364497
PTGER4P2	1	0.45925	0.520088	0.176663	0.670112	0.383425	0.082533	-0.082533	-0.383425	-0.670112	-0.176663	-0.520088	-0.45925
NDRG1	1	0.55411	0.655291	0.0799434	0.904548	0.132629	-0.188581	0.188581	-0.132629	-0.904548	-0.0799434	-0.655291	-0.55411
MET	1	0.338866	0.543718	0.0312589	0.633902	0.217136	-0.00393506	0.00393506	-0.217136	-0.633902	-0.0312589	-0.543718	-0.338866
CIAPIN1	1	0.433927	1.57169	0.545509	1.41905	0.413384	-0.496157	0.496157	-0.413384	-1.41905	-0.545509	-1.57169	-0.433927
HK2	1	0.321574	0.545272	0.308479	0.675314	0.253275	-0.100536	0.100536	-0.253275	-0.675314	-0.308479	-0.545272	-0.321574
BIRC3	1	0.234433	0.500522	0.301437	0.826847	0.266109	-0.17507	0.17507	-0.266109	-0.826847	-0.301437	-0.500522	-0.234433
PLOD2	1	0.314637	0.5917	0.361718	0.504613	0.292596	-0.0551071	0.0551071	-0.292596	-0.504613	-0.361718	-0.5917	-0.314637
RP11-368M16.9	1	0.319174	0.586077	0.259821	0.698483	0.530211	-0.0752855	0.0752855	-0.530211	-0.698483	-0.259821	-0.586077	-0.319174
NAMPT	1	0.203184	0.707897	0.437562	0.862646	0.116066	0.0356539	-0.0356539	-0.116066	-0.862646	-0.437562	-0.707897	-0.203184
ERO1L	1	0.518697	0.555496	0.337116	0.772575	-0.0460723	-0.0856615	0.0856615	0.0460723	-0.772575	-0.337116	-0.555496	-0.518697
RP11-432J22.2	1	0.495755	0.404134	0.497066	0.626274	0.0533555	0.144837	-0.144837	-0.0533555	-0.626274	-0.497066	-0.404134	-0.495755
TGFB1I1	1	0.370674	0.454191	0.445326	0.501474	0.630219	0.184013	-0.184013	-0.630219	-0.501474	-0.445326	-0.454191	-0.370674
AL590639.1	1	0.554327	0.384786	0.726377	0.664259	0.463866	0.160077	-0.160077	-0.463866	-0.664259	-0.726377	-0.384786	-0.554327
AC069200.1	1	1.13629	0.331917	0.371579	1.47089	0.333622	0.0272177	-0.0272177	-0.333622	-1.47089	-0.371579	-0.331917	-1.13629
AC061975.2	1	0.709379	0.247256	0	0.632331	0.224192	0.0965736	-0.0965736	-0.224192	-0.632331	0	-0.247256	-0.709379
SEC62-AS1	1	0.870856	0.276861	0.216329	0.739632	0.156858	0.31394	-0.31394	-0.156858	-0.739632	-0.216329	-0.276861	-0.870856
AC064875.2	1	0.633946	0.466145	0.0165799	0.832549	0.140148	0.0804387	-0.0804387	-0.140148	-0.832549	-0.0165799	-0.466145	-0.633946
BCAT1	1	0.766005	0.527131	-0.182383	0.641302	0.23118	0.126222	-0.126222	-0.23118	-0.641302	0.182383	-0.527131	-0.766005
RP11-431J24.2	1	0.578199	0.374582	0.0483611	0.383691	0.465687	-0.0593861	0.0593861	-0.465687	-0.383691	-0.0483611	-0.374582	-0.578199
RP11-463H12.1	1	0.831877	0.690571	0	0.532945	0.386548	0	0	-0.386548	-0.532945	0	-0.690571	-0.831877
LINC00328-2P	1	0.782549	0.285001	-0.206336	0.454042	0.552687	0.0937658	-0.0937658	-0.552687	-0.454042	0.206336	-0.285001	-0.782549
EIF3C	1	1.19605	0.256605	0.037574	0.880166	1.15187	-0.356662	0.356662	-1.15187	-0.880166	-0.037574	-0.256605	-1.19605
RP11-467L19.8	1	0.418093	0.383961	4.49e-10	0.547812	1.48695	0.19469	-0.19469	-1.48695	-0.547812	-4.49e-10	-0.383961	-0.418093
DHCR24	1	0.355085	0.475983	0.025578	0.889174	0.0899466	0.636602	-0.636602	-0.0899466	-0.889174	-0.025578	-0.475983	-0.355085
GPRC5A	1	0.511445	0.420744	0.0650178	0.625887	-0.00239293	0.316312	-0.316312	0.00239293	-0.625887	-0.0650178	-0.420744	-0.511445
EGFR	1	0.0397855	0.391156	0.108562	0.821133	0.189315	0.243153	-0.243153	-0.189315	-0.821133	-0.108562	-0.391156	-0.0397855
TRIB3	1	0.0110938	0.716516	0.085301	0.953711	0.22996	0.200198	-0.200198	-0.22996	-0.953711	-0.085301	-0.716516	-0.0110938
INSIG1	1	-0.039736	0.281168	0.383961	0.836949	0.0620932	0.333296	-0.333296	-0.0620932	-0.836949	-0.383961	-0.281168	0.039736
DHCR7	1	-0.11567	0.560719	0.307504	0.528216	0.13023	0.494975	-0.494975	-0.13023	-0.528216	-0.307504	-0.560719	0.11567
MKL2	1	-0.0600756	0.645315	0.480711	0.839938	0.135818	0.745659	-0.745659	-0.135818	-0.839938	-0.480711	-0.645315	0.0600756
BLOC1S5-TXNDC5	1	0.388753	-0.0212771	-0.160942	0.849858	0.329254	0.72373	-0.72373	-0.329254	-0.849858	0.160942	0.0212771	-0.388753
AL845450.2	1	0.753948	0.534098	-0.472325	0.351613	0.891614	1.18758	-1.18758	-0.891614	-0.351613	0.472325	-0.534098	-0.753948
